# Supplementary material for: The Lives Saved Tool (LiST) as a model for diarrhea mortality reduction
Source: BMC Med. 2014 Apr 29;12:70. doi: 10.1186/1741-7015-12-70 (PMC4234397; doi:10.1186/1741-7015-12-70)
Supplement: Additional file 1 — Web Appendix. [file 1741-7015-12-70-S1.xlsx]

## Sheet: Direct linkages 
		<1 month		1-5 months		6-11 months		12-23 months		24-59 months
Interventions in LiST	Impact on	Effectiveness	Affected fraction	Effectiveness	Affected fraction	Effectiveness	Affected fraction	Effectiveness	Affected fraction	Effectiveness	Affected fraction	Source
ORS	Neonatal Diarrhea	0.93	1									Munos M (2010). The effect of oral rehydration solution and recommended home fluids on diarrhea mortality. Inst J Epi 39: i75-i87.
Vitamin A supplementation	Postneonatal Diarrhea			0	0.416	0.47	0.416	0.47	0.416	0.47	0.416	Imdad A, Yakoob MY, Sudfeld CR, Haider BA, Black RE, Bhutta ZA. Impact of vitamin A supplementation on infant and childhood mortality. BMC Public Health 2011 Apr 13;11(Suppl 3):S20.
Zinc supplementation	Postneonatal Diarrhea			0	0.11	0	0.11	0.5	0.11	0.5	0.11	Yakoob MY, Theodoratou E, Jabeen A, et al. Preventive zinc supplementation in developing countries: impact on mortality and morbidity due to diarrhea, pneumonia and malaria. BMC Public Health 2011 Apr 13;11(Suppl 3):S23.
Improved water source	Postneonatal Diarrhea			0.17	1	0.17	1	0.17	1	0.17	1	Cairncross S (2010). Water, sanitation, and hygiene for the prevention of diarrhea. J Intl Epi 39: i93-i205
Water connection in the home	Postneonatal Diarrhea			0.69	1	0.69	1	0.69	1	0.69	1	Cairncross S (2006). Water supply, sanitation, and hygiene promotion. In Jamison DT, Breman JG, et al., editors. Disease control priorities in developing countries. Washington DC: The World Bank. Pp.771-792.
Improved sanitation - Utilization of latrines or toilets	Postneonatal Diarrhea			0.36	1	0.36	1	0.36	1	0.36	1	Cairncross S (2010). Water, sanitation, and hygiene for the prevention of diarrhea. J Intl Epi 39: i93-i205. The effect is applied to the difference between an improved water source and a household connection.
Hand washing with soap	Postneonatal Diarrhea			0.48	1	0.48	1	0.48	1	0.48	1	Cairncross S, Hunt C, Boisson S, et al (2010). Water, sanitation and hygiene for the prevention of diarrhoea. Int J Epidemiol 39:i193-i205.
Hygienic disposal of children's stools	Postneonatal Diarrhea			0.2	1	0.2	1	0.2	1	0.2	1	Presented at the 2008 CHERG meeting.
Rotavirus vaccine	Postneonatal Diarrhea			0.497	0.268	0.497	0.268	0.497	0.268	0.497	0.268	Fisher-Walker CL and Black RE. (2011) Rotavirus vaccine and diarrhea mortality: quantifying regional variation in effect size. BMC Public Health 11(Suppl 3): S16.
ORS - oral rehydration solution	Postneonatal Diarrhea			0.93	0.9	0.93	0.9	0.93	0.9	0.93	0.9	Munos M (2010). The effect of oral rehydration solution and recommended home fluids on diarrhea mortality. Inst J Epi 39: i75-i87.
Antibiotics - for treatment of dysentery	Postneonatal Diarrhea			0.82	0.07	0.82	0.07	0.82	0.07	0.82	0.07	Traa B (2010). Antibiotics for the treatment of dysentery in children. Int J Epi 39: i170-174.
Zinc - for treatment of diarrhea	Postneonatal Diarrhea			0.23	1	0.23	1	0.23	1	0.23	1	Fischer-Walker (2010). Zinc for the treatment of diarrhea: effect on diarrhea morbidity, mortality, and incidence of future episodes. Int J Epi 39: i63-i69.

## Sheet: Indirect links via stunting
Interventions in LiST	Impact on	Effect estimate (odds ratio)										Source
		<1 month	1-5 months	6-11 months	12-23 months	24-59 months
Breastfeeding promotion	Breastfeeding behaviors	2.3	4.6	1.6	1	1						Haroon S, Das JK, Salam RA, Imdad A, Bhutta ZA. Breastfeeding promotion interventions and breastfeeding practices: a systematic review. BMC Public Health 2013, 13(Suppl 3):S20 (17 September 2013)
Interventions in LiST	Impact on	Effect estimate (relative risks)
		<1 month	1-5 months	6-11 months	12-23 months	24-59 months
Exclusive breastfeeding	Diarrhea Incidence	1	1	1	1	1						Lamberti LM, Zakarija-Grković I, Fischer Walker CL, Theodoratou E, Nair H, Campbell H, Black RE. Breastfeeding for reducing the risk of pneumonia morbidity and mortality in children under two: a systematic literature review and meta-analysis. BMC Public Health 2013, 13(Suppl 3):S18 (17 September 2013) and Black et al. Lancet 2013; 382: 427-51.
Predominant breastfeeding	Diarrhea Incidence	1.26	1.26	1	1	1
Partial breastfeeding	Diarrhea Incidence	1.68	1.68	1	1	1
Not breastfeeding	Diarrhea Incidence	2.65	2.65	2.07	2.07	1
Interventions in LiST	Impact on	<1 month		1-5 months		6-11 months		12-23 months		24-59 months
		Effectiveness	Affected fraction	Effectiveness	Affected fraction	Effectiveness	Affected fraction	Effectiveness	Affected fraction	Effectiveness	Affected fraction
Improved water source	Diarrhea incidence			0.17	1	0.17	1	0.17	1	0.17	1	Cairncross S (2010). Water, sanitation, and hygiene for the prevention of diarrhea. J Intl Epi 39: i93-i205
Water connection in the home	Diarrhea incidence			0.627	1	0.627	1	0.627	1	0.627	1	Cairncross S (2006). Water supply, sanitation, and hygiene promotion. In Jamison DT, Breman JG, et al., editors. Disease control priorities in developing countries. Washington DC: The World Bank. Pp.771-792.
Improved sanitation - Utilization of latrines or toilets	Diarrhea incidence			0.36	1	0.36	1	0.36	1	0.36	1	Cairncross S (2010). Water, sanitation, and hygiene for the prevention of diarrhea. J Intl Epi 39: i93-i205. The effect is applied to the difference between an improved water source and a household connection.
Hand washing with soap	Diarrhea incidence			0.48	1	0.48	1	0.48	1	0.48	1	Cairncross S, Hunt C, Boisson S, et al (2010). Water, sanitation and hygiene for the prevention of diarrhoea. Int J Epidemiol 39:i193-i205.
Hygienic disposal of children's stools	Diarrhea incidence			0.2	1	0.2	1	0.2	1	0.2	1
Zinc supplemented	Diarrhea incidence			0	0.206	0	0.206	0.65	0.206	0.65	0.206	Yakoob MY, Theodoratou E, Jabeen A, et al. Preventive zinc supplementation in developing countries: impact on mortality and morbidity due to diarrhea, pneumonia and malaria. BMC Public Health 2011 Apr 13;11(Suppl 3):S23.
Vitamin A supplementation	Diarrhea incidence			0	0.416	0.62	0.416	0.62	0.416	0.62	0.416	Imdad A, Yakoob MY, Sudfeld CR, Haider BA, Black RE, Bhutta ZA. Impact of vitamin A supplementation on infant and childhood mortality. BMC Public Health 2011 Apr 13;11(Suppl 3):S20.
Interventions in LiST	Impact on	Effect estimate (odds ratio)
		<1 month	1-5 months	6-11 months	12-23 months	24-59 months
Impact of diarrhea on stunting	Stunting
Impact of diarrhea per episode		1.04	1.04	1.04	1.04	1.04
Impact of birth outcomes on stunting	Stunting
Term AGA		1
Term SGA		2.82
Pre-term AGA		1.94
Pre-term SGA		4.98
Impact of previous stunting on stunting	Stunting
Not stunted at previous age cohort			1	1	1	1
Stunted at previous age cohort			12.4	21.4	30.3	46.2
Impact of complementary feeding on stunting	Stunting											Imdad A, Yakood MY, Bhutta ZA Impact of maternal education about complementary feeding and provision of complementary foods on child growth in developing countries BMC Public Health 2011, 11(Suppl 3):S25.
Food secure with promotion				1	1	1
Food secure without promotion				1.43	1.43	1
Insecure with promotion and supplementation				1.6	1.6	1
Insecure with neither promotion nor supplementation				2.39	2.39	1
Impact of zinc supplementation on stunting	Stunting											Fischer-Walker (2010). Zinc for the treatment of diarrhea: effect on diarrhea morbidity, mortality, and incidence of future episodes. Int J Epi 39: i63-i69.
Zinc supplemented				1	1	1
Not zinc supplemented				1	1.11	1.11
Interventions in LiST	Impact on	<1 month	1-5 months	6-11 months	12-23 months	24-59 months
Stunting	Diarrhea mortality	Relative Risk	Relative Risk	Relative Risk	Relative Risk	Relative Risk
is greater than 1 standard deviation less than the median norm			1	1	1	1
between 1 and 2 standard deviations less than the median norm			1.67	1.67	1.67	1.67
between 2 and 3 standard deviations less than the median norm			2.38	2.38	2.38	2.38
more than 3 standard deviations less than the median norm			6.33	6.33	6.33	6.33

## Sheet: Indirect links via wasting
Interventions in LiST	Impact on	<1 month	1-5 months	6-11 months	12-23 months	24-59 months	Source
Therapeutic feeding-- Severe acute malnutrition recovery rate	Wasting			0.78	0.78	0.78	Lenters LM, Wazny K, Webb P, Ahmed T, Bhutta ZA. Treatment of severe and moderate acute malnutrition in low- and middle-income settings: a systematic review, meta-analysis and Delphi process BMC Public Health 2013, 13(Suppl 3):S23 (17 September 2013)
Treatment of moderate acute malnutrition-- Moderate acute malnutrition recovery rate	Wasting			0.8	0.8	0.8	Lenters LM, Wazny K, Webb P, Ahmed T, Bhutta ZA. Treatment of severe and moderate acute malnutrition in low- and middle-income settings: a systematic review, meta-analysis and Delphi process BMC Public Health 2013, 13(Suppl 3):S23 (17 September 2013)
Risk factor in LiST	Impact on	Effect estimate (relative risk)
Wasting	Diarrhea mortality	<1 month	1-5 months	6-11 months	12-23 months	24-59 months
is greater than 1 standard deviation less than the median norm			1	1	1	1
between 1 and 2 standard deviations less than the median norm			1.6	1.6	1.6	1.6
between 2 and 3 standard deviations less than the median norm			3.41	3.41	3.41	3.41
more than 3 standard deviations less than the median norm			12.33	12.33	12.33	12.33

## Sheet: Indirect links viaBirthOutcomes
Interventions in LiST	Impact on	Term AGA		Term SGA		Pre-term AGA		Pre-term SGA		Source
		Effectiveness	Affected Fraction	Effectiveness	Affected Fraction	Effectiveness	Affected Fraction	Effectiveness	Affected Fraction
IPTp / ITN for women during pregnancy	Birth outcomes	0	0	0.35	0	0	0	0.35	0
Balanced energy supplmentation	Birth outcomes	0	0	0.32	0.3896	0	0.3896	0.32	0.3896	Imdad A, Bhutta ZA. Effect of balanced protein energy supplementation during pregnancy on birth outcomes. BMC Public Health 2011 Apr 13;11(Suppl 3):S17.
Multiple micronutrient supplementation	Birth outcomes	0	0	0.09	1	0	1	0.09	1	Haider BA, Yakoob MY, Bhutta ZA. Effect of multiple micronutrient supplementation during pregnancy on maternal and birth outcomes. BMC Public Health 2011 Apr 13;11(Suppl 3):S19.
Iron folate supplementation	Birth outcomes	0	0	0.05	1	0	1	0.05	1	Yakoob MY, Bhutta ZA. Effect of routine iron supplementation with or without folic acid on anemia during pregnancy. BMC Public Health 2011, 11(Suppl 3):S21 doi:10.1186/1471-2458-11-S3-S21
Risk factors	Impact on	Term AGA		Term SGA		Pre-term AGA		Pre-term SGA
Age and birth order	Birth outcomes	Relative risk		Relative risk		Relative risk		Relative risk		N, Sonneveldt E, Walker N. Residual confounding explains the association between high parity and child mortalityKozuki BMC Public Health 2013, 13(Suppl 3):S5 (17 September 2013)
All ages
First birth		1		1.25		1.21		1.73
Less than 18 years
Second and third births		1		1.2		1.4		1.6
Greater than third birth		1		1.2		1.4		1.6
18 - 34 years old
Second and third births		1		1		1		1
Greater than third birth		1		1		1		1
35 - 49 years old
Second and third births		1		1		1.33		1.57
Greater than third birth		1		1		1.33		1.57
Risk factors	Impact on	Term AGA		Term SGA		Pre-term AGA		Pre-term SGA
Birth intervals	Birth outcomes	Relative risk		Relative risk		Relative risk		Relative risk		Kozuki N, Walker N Exploring the association between short/long preceding birth intervals and child mortality: using reference birth interval children of the same mother as comparison. BMC Public Health 2013, 13(Suppl 3):S6 (17 September 2013)
First birth		1		1		1		1
Less than 24 months		1		1.25		1.07		2.04
24 months or greater		1		1		1		1
Risk factors	Impact on	Term AGA		Term SGA		Pre-term AGA		Pre-term SGA
Birth Outcomes	Diarrhea mortality	Relative risk		Relative risk		Relative risk		Relative risk
		1		1		1		1

## Sheet: Indirect links via bf
Interventions in LiST	Impact on	Effect estimate (odds ratio)					Source
		<1 month	1-5 months	6-11 months	12-23 months	24-59 months
Breastfeeding promotion	Breastfeeding behaviors	2.3	4.6	1.6	1	1	Haroon S, Das JK, Salam RA, Imdad A, Bhutta ZA. Breastfeeding promotion interventions and breastfeeding practices: a systematic review. BMC Public Health 2013, 13(Suppl 3):S20 (17 September 2013)
		Effect estimate (relative risks)
Risk factors	Impact on	<1 month	1-5 months	6-11 months	12-23 months	24-59 months
Exclusive breastfeeding	Diarrhea mortality	1	1	1	1	1	Lamberti LM, Zakarija-Grković I, Fischer Walker CL, Theodoratou E, Nair H, Campbell H, Black RE. Breastfeeding for reducing the risk of pneumonia morbidity and mortality in children under two: a systematic literature review and meta-analysis. BMC Public Health 2013, 13(Suppl 3):S18 (17 September 2013) and Black et al. Lancet 2013; 382: 427-51.
Predominant breastfeeding	Diarrhea mortality	2.28	2.28	1	1	1
Partial breastfeeding	Diarrhea mortality	4.62	4.62	1	1	1
Not breastfeeding	Diarrhea mortality	10.53	10.53	2.1	2.1	1
